# Supplementary material for: Per- and Poly-Fluoroalkyl Substances in Portuguese Rivers: Spatial-Temporal Monitoring
Source: Molecules. 2023 Jan 26;28(3):1209. doi: 10.3390/molecules28031209 (PMC9921101; doi:10.3390/molecules28031209)
Supplement: Supplementary file 1 [file molecules-28-01209-s001.zip]

Archive with 1 entries (1 files):
- molecules-2140262-supplementary_For conversion_edit(1) (1).pdf
